# Supplementary material for: Distinct Innate and Adaptive Immune Modules Differentially Associate with HIV Reservoir Size and Decay During Early Antiretroviral Therapy
Source: Cells. 2026 Jun 25;15(13):1161. doi: 10.3390/cells15131161 (PMC13359910; doi:10.3390/cells15131161)
Supplement: Supplementary file 1 [file cells-15-01161-s001.zip]

Archive with 1 entries (1 files):
- cells-4320351-supplementary.pdf
